# Supplementary material for: Anti-Fungal Hevein-like Peptides Biosynthesized from Quinoa Cleavable Hololectins
Source: Molecules. 2021 Sep 29;26(19):5909. doi: 10.3390/molecules26195909 (PMC8512870; doi:10.3390/molecules26195909)
Supplement: Supplementary file 1 [file molecules-26-05909-s001.zip]

Archive with 2 entries (2 files):
- Supplementary figues.pdf
- Supplementary tables.pdf
